# Supplementary material for: N,N,N′,N′-Tetra­kis(2-hydroxy­ethyl)terephthalamide
Source: Acta Crystallogr Sect E Struct Rep Online. 2008 Dec 20;65(Pt 1):o166. doi: 10.1107/S1600536808041573 (PMC2968077; doi:10.1107/S1600536808041573)
Supplement: Supplementary file 2 [file e-65-0o166-Isup2.hkl]

# 
# h,k,l, Fc-squared, Fo-squared, sigma(Fo-squared) and status flag 
# 
data_I
_shelx_title ' A in Pbca' 
_shelx_refln_list_code          4 
_shelx_F_calc_maximum      155.73 
_exptl_crystal_F_000       728.00 
_reflns_d_resolution_high  0.8255 
 
loop_ 
 _symmetry_equiv_pos_as_xyz 
 'x, y, z' 
 '-x+1/2, -y, z+1/2' 
 '-x, y+1/2, -z+1/2' 
 'x+1/2, -y+1/2, -z' 
 '-x, -y, -z' 
 'x-1/2, y, -z-1/2' 
 'x, -y-1/2, z-1/2' 
 '-x-1/2, y-1/2, z' 
 
_cell_length_a    10.3244 
_cell_length_b    12.5378 
_cell_length_c    12.8384 
_cell_angle_alpha  90.000 
_cell_angle_beta   90.000 
_cell_angle_gamma  90.000 
 
_shelx_F_squared_multiplier     1.000 
 
loop_ 
 _refln_index_h 
 _refln_index_k 
 _refln_index_l 
 _refln_F_squared_calc 
 _refln_F_squared_meas 
 _refln_F_squared_sigma 
 _refln_observed_status 
   2   0   0      263.67      255.73      5.83 o 
   4   0   0    24251.82    21119.67    255.33 o 
   6   0   0      380.41      419.20     13.18 o 
   8   0   0      389.06      383.22     13.11 o 
  10   0   0      731.50      682.53     19.53 o 
  12   0   0        5.34        0.36      2.43 o 
   2   1   0     6453.26     6367.36     34.77 o 
   4   1   0     9476.07     8882.52     54.12 o 
   6   1   0        5.29        5.06      0.80 o 
   8   1   0      599.28      587.45      9.37 o 
  10   1   0       11.91       14.54      2.03 o 
  12   1   0       26.54       30.03      2.98 o 
   0   2   0     3131.10     2885.40     29.57 o 
   2   2   0     7193.52     7175.37     38.82 o 
   4   2   0       10.31        3.00      0.69 o 
   6   2   0     1239.84     1275.74     10.02 o 
   8   2   0        0.92        0.46      1.15 o 
  10   2   0        7.10        6.39      1.66 o 
  12   2   0       33.09       25.64      2.84 o 
   2   3   0       29.74        7.89      0.55 o 
   4   3   0      425.28      481.32      4.04 o 
   6   3   0        1.20        1.46      0.85 o 
   8   3   0        1.31       -0.62      1.21 o 
  10   3   0       63.38       62.52      3.76 o 
  12   3   0       12.63        7.65      3.20 o 
   0   4   0     7110.40     6543.42     57.84 o 
   2   4   0     2621.86     2590.99     18.15 o 
   4   4   0      269.59      275.27      3.07 o 
   6   4   0     1197.55     1092.60      9.41 o 
   8   4   0       31.42       34.66      2.33 o 
  10   4   0        4.29        1.79      1.39 o 
  12   4   0        0.04        1.85      1.72 o 
   2   5   0     1730.06     1711.51     11.66 o 
   4   5   0        5.81       13.19      0.88 o 
   6   5   0       31.85       33.33      2.69 o 
   8   5   0       19.84       15.49      1.82 o 
  10   5   0       86.68       87.89      6.08 o 
   0   6   0      445.05      558.77      8.99 o 
   2   6   0       32.20       30.93      1.55 o 
   4   6   0      187.57      156.59      2.49 o 
   6   6   0      285.03      272.72      5.18 o 
   8   6   0      193.59      205.84      6.04 o 
  10   6   0        0.04        1.97      2.26 o 
   2   7   0     1611.80     1530.07     11.46 o 
   4   7   0       12.96        8.49      1.11 o 
   6   7   0      134.27      152.88      5.99 o 
   8   7   0      483.36      496.79     10.24 o 
  10   7   0      262.37      246.97     11.90 o 
   0   8   0      194.52      205.69      5.91 o 
   2   8   0        9.32       11.00      1.14 o 
   4   8   0      435.89      469.56      5.89 o 
   6   8   0      236.76      267.65      5.47 o 
   8   8   0       27.24       18.14      2.08 o 
  10   8   0        1.86        9.54      2.46 o 
   2   9   0      638.75      609.48     12.96 o 
   4   9   0      259.69      278.89      5.37 o 
   6   9   0      793.00      795.57     10.32 o 
   8   9   0      119.80      150.25      9.95 o 
  10   9   0       97.82      112.49      5.65 o 
   0  10   0       43.34       52.38      3.75 o 
   2  10   0      238.48      251.78      5.37 o 
   4  10   0        0.79        1.22      1.21 o 
   6  10   0       35.58       35.81      3.19 o 
   8  10   0       64.87       60.96      3.44 o 
   2  11   0       32.11       29.96      2.37 o 
   4  11   0       45.98       46.70      2.84 o 
   6  11   0       40.34       29.27      3.14 o 
   8  11   0       23.13       26.60      3.35 o 
   0  12   0      101.96      105.08      5.55 o 
   2  12   0       18.78       24.29      2.39 o 
   4  12   0        5.39        1.61      1.40 o 
   6  12   0       12.67       12.09      4.92 o 
   2  13   0       75.71       84.69      3.85 o 
   4  13   0       92.27       97.64     10.08 o 
   6  13   0        9.95        8.68      3.29 o 
   0  14   0       66.32       67.12      7.16 o 
   2  14   0       10.50       10.84      2.16 o 
   4  14   0       22.30       24.61      3.80 o 
   1   1   1     1501.21     1583.05      7.34 o 
   2   1   1     9467.98     9318.05     44.15 o 
   3   1   1     1144.29     1170.66      7.46 o 
   4   1   1        0.84        4.72      0.48 o 
   5   1   1      196.36      231.83      2.22 o 
   6   1   1      781.67      756.04      4.84 o 
   7   1   1      153.34      132.11      2.70 o 
   8   1   1       40.65       35.91      1.65 o 
   9   1   1       13.15       16.43      1.39 o 
  10   1   1        1.18       -0.26      0.87 o 
  11   1   1       49.58       47.58      2.25 o 
  12   1   1        0.36       -0.38      1.09 o 
   0   2   1      490.49      294.14      2.96 o 
   1   2   1      290.00      333.47      2.14 o 
   2   2   1      161.07      145.34      1.21 o 
   3   2   1     1305.32     1262.40      6.05 o 
   4   2   1      172.29      164.82      1.81 o 
   5   2   1       24.88       16.82      0.77 o 
   6   2   1      622.84      567.28      4.17 o 
   7   2   1       63.19       64.99      1.88 o 
   8   2   1        4.82        1.36      0.99 o 
   9   2   1       12.59       14.56      1.34 o 
  10   2   1       78.64       81.95      2.83 o 
  11   2   1        1.20        1.58      1.09 o 
  12   2   1        0.41        0.00      1.15 o 
   1   3   1    11569.62    11425.14     43.77 o 
   2   3   1     7590.44     7427.32     30.20 o 
   3   3   1      255.03      280.68      2.28 o 
   4   3   1      261.73      252.68      2.08 o 
   5   3   1      564.99      592.16      4.15 o 
   6   3   1      813.03      774.67      5.21 o 
   7   3   1      841.45      829.01      7.79 o 
   8   3   1      108.65       90.64      2.30 o 
   9   3   1      186.45      189.95      3.67 o 
  10   3   1        0.00        1.05      0.93 o 
  11   3   1       35.14       26.80      2.22 o 
  12   3   1        8.59       10.48      1.64 o 
   0   4   1     4288.06     4246.86     24.19 o 
   1   4   1      998.91     1038.58      5.26 o 
   2   4   1      117.70      106.83      1.15 o 
   3   4   1      502.63      434.19      2.73 o 
   4   4   1       71.90       70.46      1.16 o 
   5   4   1      769.16      748.06      4.22 o 
   6   4   1       16.12       13.49      0.90 o 
   7   4   1       22.28       22.87      1.12 o 
   8   4   1       68.58       77.45      2.21 o 
   9   4   1      109.86      102.32      2.65 o 
  10   4   1       30.85       26.49      1.75 o 
  11   4   1        6.77        7.13      1.32 o 
  12   4   1        3.70        4.71      1.30 o 
   1   5   1       39.06       36.76      0.89 o 
   2   5   1     3195.29     3248.85     13.20 o 
   3   5   1        3.40        1.45      0.38 o 
   4   5   1        0.11        0.99      0.47 o 
   5   5   1       40.34       40.25      1.18 o 
   6   5   1        2.96        0.89      0.63 o 
   7   5   1        4.97        3.58      0.75 o 
   8   5   1       29.13       26.99      1.56 o 
   9   5   1       35.72       37.56      1.85 o 
  10   5   1        0.09        0.04      1.10 o 
  11   5   1        0.81        2.87      1.38 o 
   0   6   1      356.63      353.13      3.85 o 
   1   6   1      154.39      136.51      2.02 o 
   2   6   1      906.60      916.56      5.52 o 
   3   6   1        5.92        3.38      0.47 o 
   4   6   1      189.89      165.80      1.83 o 
   5   6   1       90.61       93.98      1.60 o 
   6   6   1      431.74      446.69      4.02 o 
   7   6   1        2.61        2.37      0.87 o 
   8   6   1      182.67      164.68      3.81 o 
   9   6   1        5.26        2.04      1.11 o 
  10   6   1        5.97        6.80      1.43 o 
  11   6   1       26.18       28.36      2.40 o 
   1   7   1      723.65      768.16      5.03 o 
   2   7   1       44.07       50.77      1.26 o 
   3   7   1      995.22     1016.24      6.25 o 
   4   7   1       16.52       14.85      0.93 o 
   5   7   1       24.79       24.45      1.39 o 
   6   7   1       54.98       59.42      1.94 o 
   7   7   1     1097.27     1133.64      8.85 o 
   8   7   1        0.04        1.89      1.30 o 
   9   7   1      127.12      115.71      4.32 o 
  10   7   1       21.41       21.74      2.07 o 
  11   7   1       10.15        8.71      1.82 o 
   0   8   1        0.12       -0.13      0.93 o 
   1   8   1      295.39      280.56      3.60 o 
   2   8   1      115.85      125.38      1.95 o 
   3   8   1      119.42      114.47      2.00 o 
   4   8   1       19.37       16.84      1.03 o 
   5   8   1      270.85      290.65      3.89 o 
   6   8   1      102.19      104.46      2.51 o 
   7   8   1       52.66       48.82      2.18 o 
   8   8   1        9.01        5.37      1.21 o 
   9   8   1       88.23       79.55      3.39 o 
  10   8   1        4.35        6.69      1.61 o 
   1   9   1      250.56      249.18      3.52 o 
   2   9   1      477.68      473.40      4.93 o 
   3   9   1        0.05       -0.67      0.71 o 
   4   9   1       20.06       18.89      1.33 o 
   5   9   1       49.66       45.53      2.57 o 
   6   9   1        6.46        6.49      1.49 o 
   7   9   1        1.25        0.49      1.21 o 
   8   9   1        8.99        9.35      1.30 o 
   9   9   1       42.79       49.25      2.74 o 
  10   9   1        5.47       10.02      2.13 o 
   0  10   1      275.66      262.68      5.34 o 
   1  10   1        0.56       -0.53      0.76 o 
   2  10   1      102.60      106.53      2.47 o 
   3  10   1      261.88      248.11      3.75 o 
   4  10   1       65.29       55.83      2.00 o 
   5  10   1      503.32      506.46      6.82 o 
   6  10   1       95.01       96.74      3.40 o 
   7  10   1      115.50      130.60      3.69 o 
   8  10   1        9.73       14.33      1.59 o 
   9  10   1       50.72       54.16      2.95 o 
   1  11   1       14.45       11.70      1.25 o 
   2  11   1       41.46       33.61      1.73 o 
   3  11   1       20.04       23.36      1.55 o 
   4  11   1       69.68       64.63      2.23 o 
   5  11   1        0.34        1.57      1.16 o 
   6  11   1       13.62       10.99      1.73 o 
   7  11   1        4.70        7.24      1.53 o 
   8  11   1        7.00        7.97      1.66 o 
   0  12   1      371.91      363.92      7.01 o 
   1  12   1        7.47        5.78      1.15 o 
   2  12   1        0.07       -1.27      0.85 o 
   3  12   1        0.98       -0.02      0.91 o 
   4  12   1       60.81       62.27      2.37 o 
   5  12   1       44.88       59.43      2.86 o 
   6  12   1       13.65       20.56      2.79 o 
   7  12   1        3.96        1.50      1.40 o 
   1  13   1        0.01       -0.87      0.98 o 
   2  13   1        1.38       -0.93      0.97 o 
   3  13   1        0.90        2.88      1.12 o 
   4  13   1        0.15        1.60      1.33 o 
   5  13   1        7.43        7.06      1.89 o 
   6  13   1       55.78       54.14      3.02 o 
   0  14   1        2.31        0.81      1.66 o 
   1  14   1       73.71       74.33      2.76 o 
   2  14   1       20.47       20.59      1.83 o 
   3  14   1       77.60       78.98      4.39 o 
   4  14   1        7.21        6.52      1.64 o 
   1  15   1        6.02        4.95      1.45 o 
   0   0   2     3679.56     3396.02     29.80 o 
   1   0   2     9223.42     9235.11     69.58 o 
   2   0   2    11660.15    11621.20     58.34 o 
   3   0   2      773.27      789.07      5.33 o 
   4   0   2      140.69      168.20      2.21 o 
   5   0   2     2597.33     2599.39     15.79 o 
   6   0   2      869.12      990.45      8.30 o 
   7   0   2      111.92      113.29      4.02 o 
   8   0   2      892.64      852.13     10.21 o 
   9   0   2       67.00       63.63      3.11 o 
  10   0   2      290.48      301.41      6.50 o 
  11   0   2        0.24       -1.00      1.37 o 
  12   0   2        0.25        3.46      1.81 o 
   1   1   2     5496.26     5433.94     19.07 o 
   2   1   2     2219.60     2226.49      8.49 o 
   3   1   2     2108.13     2108.94      8.34 o 
   4   1   2       10.38       11.96      0.57 o 
   5   1   2       13.02       15.70      0.68 o 
   6   1   2      482.61      486.16      3.41 o 
   7   1   2       16.81       13.62      1.11 o 
   8   1   2      124.88       98.65      2.43 o 
   9   1   2       93.74       95.45      2.53 o 
  10   1   2        0.16        0.10      0.94 o 
  11   1   2        0.82        1.03      1.05 o 
  12   1   2        0.43        0.83      1.21 o 
   0   2   2      287.15      277.44      2.36 o 
   1   2   2     7058.64     7074.18     24.66 o 
   2   2   2       17.45       24.53      0.58 o 
   3   2   2       77.79       79.41      1.04 o 
   4   2   2       38.34       28.09      0.72 o 
   5   2   2      609.92      610.62      3.85 o 
   6   2   2      224.20      244.21      2.62 o 
   7   2   2       43.37       45.55      1.65 o 
   8   2   2       63.71       60.27      2.02 o 
   9   2   2       14.59       14.57      1.54 o 
  10   2   2        5.38        5.57      1.12 o 
  11   2   2        0.29       -0.63      1.00 o 
  12   2   2       88.47       94.98      3.82 o 
   1   3   2     2863.80     3117.09     12.10 o 
   2   3   2        3.33        0.13      0.38 o 
   3   3   2      166.66      165.05      1.55 o 
   4   3   2     3549.03     3674.30     14.12 o 
   5   3   2      798.74      828.11      4.48 o 
   6   3   2      100.14      108.94      2.33 o 
   7   3   2      146.79      166.88      3.26 o 
   8   3   2      425.14      447.17      5.02 o 
   9   3   2        4.84        3.58      0.99 o 
  10   3   2        2.49        1.27      0.94 o 
  11   3   2       16.41        7.88      1.33 o 
  12   3   2        0.45        0.06      1.17 o 
   0   4   2     5932.89     6234.46     32.49 o 
   1   4   2        2.69        1.54      0.35 o 
   2   4   2     2644.60     2670.59     10.46 o 
   3   4   2      135.63      130.48      1.46 o 
   4   4   2     3071.32     3210.95     12.74 o 
   5   4   2        0.30        0.75      0.44 o 
   6   4   2      689.62      687.56      5.00 o 
   7   4   2       78.90       88.92      2.06 o 
   8   4   2      504.87      522.14      5.54 o 
   9   4   2       58.31       55.54      2.13 o 
  10   4   2        0.04        0.63      0.96 o 
  11   4   2        2.10        5.01      1.23 o 
   1   5   2      460.66      550.26      3.10 o 
   2   5   2     3076.18     3294.66     12.75 o 
   3   5   2        7.99       12.42      0.60 o 
   4   5   2       48.73       50.24      1.13 o 
   5   5   2       22.03       25.53      0.87 o 
   6   5   2       76.17       83.06      1.75 o 
   7   5   2       81.48       76.46      1.80 o 
   8   5   2        0.97        0.00      0.82 o 
   9   5   2      275.80      282.96      4.45 o 
  10   5   2        1.75        0.65      1.15 o 
  11   5   2       12.06        5.17      2.25 o 
   0   6   2      784.16      706.76      5.35 o 
   1   6   2       48.17       53.27      1.03 o 
   2   6   2      260.96      249.05      2.25 o 
   3   6   2       49.70       52.30      1.05 o 
   4   6   2      347.69      331.79      4.19 o 
   5   6   2       38.81       47.30      1.18 o 
   6   6   2       55.89       64.65      1.64 o 
   7   6   2      211.82      221.20      3.46 o 
   8   6   2        0.00        0.60      1.02 o 
   9   6   2       53.55       43.50      2.38 o 
  10   6   2        3.31        5.67      1.49 o 
  11   6   2       58.42       77.75      3.40 o 
   1   7   2       36.84       36.84      1.07 o 
   2   7   2       22.46       20.91      0.93 o 
   3   7   2     1210.62     1248.31      7.26 o 
   4   7   2     1284.67     1266.66      7.50 o 
   5   7   2        3.34        2.41      0.74 o 
   6   7   2      756.50      734.32      6.55 o 
   7   7   2      458.47      471.22      5.31 o 
   8   7   2      187.02      183.86      4.64 o 
   9   7   2        0.09        0.92      1.34 o 
  10   7   2      129.01      141.45      4.03 o 
   0   8   2      134.65      137.31      3.97 o 
   1   8   2       83.44       83.61      2.01 o 
   2   8   2       76.88       89.37      1.73 o 
   3   8   2        3.44        2.75      0.69 o 
   4   8   2       87.98       96.15      1.91 o 
   5   8   2      202.86      213.01      3.47 o 
   6   8   2       59.42       63.25      2.17 o 
   7   8   2       47.31       43.63      1.89 o 
   8   8   2        2.81        4.79      1.14 o 
   9   8   2        7.64        9.12      1.61 o 
  10   8   2        0.07        1.74      1.46 o 
   1   9   2       97.25       96.24      2.28 o 
   2   9   2        7.91        3.93      0.89 o 
   3   9   2      171.57      171.23      2.98 o 
   4   9   2       79.72       83.53      2.04 o 
   5   9   2        1.49        1.90      0.87 o 
   6   9   2       12.33        6.40      1.07 o 
   7   9   2       99.18      104.86      3.47 o 
   8   9   2        2.17        2.92      1.02 o 
   9   9   2       19.76       22.09      2.14 o 
   0  10   2     1255.57     1253.94     15.55 o 
   1  10   2       36.41       32.86      1.62 o 
   2  10   2       26.15       25.52      1.50 o 
   3  10   2        4.76        4.17      0.97 o 
   4  10   2       73.16       74.80      2.23 o 
   5  10   2      229.12      237.04      4.61 o 
   6  10   2       48.43       53.72      2.56 o 
   7  10   2        0.94       -0.29      1.08 o 
   8  10   2       40.56       41.83      3.41 o 
   9  10   2       14.26       18.66      2.10 o 
   1  11   2      129.06      121.09      2.80 o 
   2  11   2      120.37      121.07      2.82 o 
   3  11   2       31.37       27.41      1.66 o 
   4  11   2       62.73       70.46      2.41 o 
   5  11   2        2.78        1.90      1.16 o 
   6  11   2       41.82       32.68      2.33 o 
   7  11   2        0.00        1.32      1.25 o 
   8  11   2        0.89        3.82      1.44 o 
   0  12   2       78.88       85.11      4.33 o 
   1  12   2       57.63       52.39      2.15 o 
   2  12   2        0.15        0.35      0.95 o 
   3  12   2       73.17       75.69      3.02 o 
   4  12   2       24.79       20.43      2.19 o 
   5  12   2       11.81       12.01      1.72 o 
   6  12   2       22.09       23.79      2.16 o 
   7  12   2       15.78       13.36      2.18 o 
   1  13   2       16.80       17.28      1.60 o 
   2  13   2        1.72       -0.17      1.02 o 
   3  13   2        5.89        4.26      1.20 o 
   4  13   2        0.29       -0.56      1.19 o 
   5  13   2       42.82       47.32      2.85 o 
   6  13   2       88.94       95.76      3.74 o 
   0  14   2      207.71      238.33      6.30 o 
   1  14   2        3.29        2.78      1.24 o 
   2  14   2        0.08        0.88      1.16 o 
   3  14   2      112.84      104.70      3.18 o 
   4  14   2       26.61       24.99      2.32 o 
   1  15   2        0.97        0.57      1.27 o 
   1   1   3     1238.49     1151.50      5.32 o 
   2   1   3     3665.60     3753.84     13.80 o 
   3   1   3       86.01       85.17      1.10 o 
   4   1   3       25.96       36.36      0.98 o 
   5   1   3        9.41        7.98      0.55 o 
   6   1   3      439.72      431.81      3.40 o 
   7   1   3       21.20       21.16      1.31 o 
   8   1   3        6.59        4.72      1.00 o 
   9   1   3      205.15      202.91      5.38 o 
  10   1   3        3.62        3.69      1.06 o 
  11   1   3        0.57       -0.26      0.99 o 
  12   1   3        1.00        1.40      1.20 o 
   0   2   3     3773.63     3798.29     19.56 o 
   1   2   3       85.19       87.40      1.01 o 
   2   2   3      359.12      381.42      2.49 o 
   3   2   3      145.24      138.39      1.43 o 
   4   2   3        0.12        0.07      0.38 o 
   5   2   3      699.08      699.72      4.04 o 
   6   2   3      617.60      598.98      4.13 o 
   7   2   3       24.88       21.30      1.31 o 
   8   2   3       23.41       21.64      1.42 o 
   9   2   3       71.80       80.90      2.44 o 
  10   2   3        1.26        0.64      0.97 o 
  11   2   3        1.25        0.37      1.08 o 
  12   2   3        0.00       -0.36      1.15 o 
   1   3   3    10676.14    10464.73     36.30 o 
   2   3   3      433.26      484.54      2.88 o 
   3   3   3     1269.88     1356.67      6.17 o 
   4   3   3      152.56      155.84      1.68 o 
   5   3   3     1010.99     1066.77      6.15 o 
   6   3   3      291.59      305.98      3.13 o 
   7   3   3      141.16      159.62      2.59 o 
   8   3   3       23.98       33.00      1.64 o 
   9   3   3      140.39      117.06      2.80 o 
  10   3   3        0.12       -0.46      0.89 o 
  11   3   3       93.22       93.45      2.98 o 
  12   3   3       11.90        7.31      1.50 o 
   0   4   3      775.64      721.25      5.30 o 
   1   4   3       85.61       84.23      1.13 o 
   2   4   3     4124.84     4509.90     16.80 o 
   3   4   3        0.08        2.95      0.46 o 
   4   4   3        4.41        6.90      0.58 o 
   5   4   3      350.10      338.03      2.74 o 
   6   4   3      959.15      953.07      6.23 o 
   7   4   3        0.39        0.49      0.64 o 
   8   4   3      394.78      395.33      4.80 o 
   9   4   3       64.13       74.56      2.49 o 
  10   4   3       21.23       17.98      1.58 o 
  11   4   3        1.13        5.32      1.25 o 
   1   5   3       79.21      103.19      1.31 o 
   2   5   3     1031.57     1013.85      5.10 o 
   3   5   3      133.76      116.81      1.51 o 
   4   5   3      324.03      369.68      3.04 o 
   5   5   3       23.91       23.89      0.90 o 
   6   5   3        4.16        2.63      0.68 o 
   7   5   3       33.89       39.48      1.41 o 
   8   5   3       25.88       34.29      1.93 o 
   9   5   3       42.53       35.32      1.82 o 
  10   5   3        1.69        1.30      1.07 o 
  11   5   3       17.38       13.32      1.86 o 
   0   6   3      768.06      781.55      8.11 o 
   1   6   3     1006.15     1046.56      5.24 o 
   2   6   3        0.79        0.43      0.39 o 
   3   6   3      769.44      762.55      4.44 o 
   4   6   3        9.60       19.91      0.83 o 
   5   6   3        8.93        7.40      0.77 o 
   6   6   3       11.79        5.95      0.81 o 
   7   6   3      101.85       89.52      2.31 o 
   8   6   3      201.42      181.20      4.03 o 
   9   6   3       19.35       11.48      1.54 o 
  10   6   3       30.30       30.22      2.29 o 
  11   6   3       31.27       33.29      2.56 o 
   1   7   3      410.37      408.54      3.03 o 
   2   7   3        2.50        1.29      0.59 o 
   3   7   3      289.04      294.98      3.35 o 
   4   7   3        0.99        1.28      0.86 o 
   5   7   3      160.05      162.84      2.81 o 
   6   7   3       78.75       77.52      2.25 o 
   7   7   3      176.73      177.45      3.24 o 
   8   7   3        6.83        8.70      1.27 o 
   9   7   3        3.38        1.76      1.20 o 
  10   7   3       13.57        7.11      1.55 o 
   0   8   3       32.51       27.04      1.87 o 
   1   8   3      904.36      897.33      7.39 o 
   2   8   3       33.02       27.42      1.12 o 
   3   8   3      297.74      290.01      3.19 o 
   4   8   3        7.76        4.94      0.76 o 
   5   8   3      139.29      137.68      2.53 o 
   6   8   3       56.74       70.59      2.16 o 
   7   8   3        6.82        4.42      1.02 o 
   8   8   3        0.61       -0.18      0.98 o 
   9   8   3        5.63        5.03      1.50 o 
  10   8   3       26.28       25.35      2.24 o 
   1   9   3        0.11       -0.84      0.72 o 
   2   9   3      333.67      320.64      4.11 o 
   3   9   3      100.65       99.40      2.40 o 
   4   9   3       36.37       34.96      1.99 o 
   5   9   3      199.20      215.96      3.88 o 
   6   9   3       36.19       38.28      2.44 o 
   7   9   3        0.10        0.42      0.88 o 
   8   9   3        8.54        5.57      1.16 o 
   9   9   3       30.18       39.28      2.57 o 
   0  10   3       48.65       50.75      3.23 o 
   1  10   3      370.05      365.77      4.57 o 
   2  10   3        0.25        0.36      0.82 o 
   3  10   3      157.10      166.21      4.27 o 
   4  10   3       35.27       38.10      1.78 o 
   5  10   3        9.24        6.48      1.38 o 
   6  10   3        1.03        2.14      1.20 o 
   7  10   3       61.56       60.04      2.82 o 
   8  10   3       15.79       16.28      1.74 o 
   9  10   3        1.80        0.85      1.34 o 
   1  11   3      122.12      130.09      2.92 o 
   2  11   3       28.57       28.73      1.69 o 
   3  11   3       53.38       47.53      2.01 o 
   4  11   3      186.47      183.45      3.52 o 
   5  11   3       16.84       16.56      2.86 o 
   6  11   3       87.29       88.93      3.37 o 
   7  11   3        6.71        5.98      1.54 o 
   8  11   3       16.53       16.05      2.03 o 
   0  12   3      118.95      102.70      3.93 o 
   1  12   3      180.21      168.30      3.70 o 
   2  12   3        0.67       -0.55      0.95 o 
   3  12   3        0.88        0.49      0.94 o 
   4  12   3       14.57       13.04      1.57 o 
   5  12   3      136.06      149.81      4.11 o 
   6  12   3       20.94       18.54      2.79 o 
   7  12   3        1.10        2.82      1.41 o 
   1  13   3       13.05       15.37      1.60 o 
   2  13   3      422.08      403.51      6.12 o 
   3  13   3       71.00       81.37      2.77 o 
   4  13   3       80.84       79.29      3.34 o 
   5  13   3        0.38        2.13      1.41 o 
   6  13   3        1.00        0.86      1.41 o 
   0  14   3       10.47        4.21      1.86 o 
   1  14   3        0.84        0.08      1.15 o 
   2  14   3       10.91       11.31      1.54 o 
   3  14   3       58.50       63.47      3.33 o 
   4  14   3        2.19        1.04      1.40 o 
   0   0   4    19263.33    18278.15    158.27 o 
   1   0   4     5232.70     5116.70     28.55 o 
   2   0   4      393.08      359.77      3.24 o 
   3   0   4       60.20       51.81      1.75 o 
   4   0   4     1208.13     1373.18      9.03 o 
   5   0   4        2.83        1.39      0.82 o 
   6   0   4      465.12      456.48      5.38 o 
   7   0   4        5.23        3.35      1.28 o 
   8   0   4        0.41        0.30      1.28 o 
   9   0   4       90.52       68.35      3.60 o 
  10   0   4       37.14       40.45      4.09 o 
  11   0   4        5.34        4.97      1.76 o 
  12   0   4        1.37        2.67      1.75 o 
   1   1   4      646.43      634.96      3.60 o 
   2   1   4      146.07      127.32      1.41 o 
   3   1   4      259.59      291.25      2.19 o 
   4   1   4      306.77      251.07      2.14 o 
   5   1   4      115.02      112.30      1.53 o 
   6   1   4       21.97       18.74      0.89 o 
   7   1   4       26.80       28.75      1.48 o 
   8   1   4       26.79       28.08      1.60 o 
   9   1   4      207.89      194.22      3.54 o 
  10   1   4       21.14       20.80      1.66 o 
  11   1   4        0.90       -0.99      1.03 o 
  12   1   4        3.26        1.50      1.26 o 
   0   2   4      191.88      225.29      2.37 o 
   1   2   4      269.20      238.09      1.85 o 
   2   2   4      538.21      555.31      3.16 o 
   3   2   4       56.84       72.13      1.13 o 
   4   2   4      497.47      521.46      3.35 o 
   5   2   4      111.22      104.02      1.50 o 
   6   2   4      236.07      220.57      2.44 o 
   7   2   4       59.35       44.32      1.84 o 
   8   2   4      121.12      115.12      2.77 o 
   9   2   4        2.04        3.37      1.00 o 
  10   2   4       32.34       27.40      2.07 o 
  11   2   4        0.07       -0.57      1.02 o 
   1   3   4       56.17       52.23      0.94 o 
   2   3   4      511.92      550.57      3.26 o 
   3   3   4     2899.43     3095.21     12.28 o 
   4   3   4       80.98       82.72      1.31 o 
   5   3   4       26.24       35.90      1.00 o 
   6   3   4       51.63       47.02      1.76 o 
   7   3   4      599.84      588.12      5.23 o 
   8   3   4       86.08      100.69      2.81 o 
   9   3   4       53.52       62.17      2.23 o 
  10   3   4        7.75        8.18      1.25 o 
  11   3   4        6.30        1.64      1.18 o 
   0   4   4     4773.93     4552.50     24.00 o 
   1   4   4      103.06      130.89      1.48 o 
   2   4   4      368.45      370.52      2.66 o 
   3   4   4      184.30      207.38      2.02 o 
   4   4   4        3.63        7.32      0.61 o 
   5   4   4       87.14       93.33      1.53 o 
   6   4   4      192.00      164.03      2.40 o 
   7   4   4      118.95       94.74      2.22 o 
   8   4   4      621.29      647.87      6.35 o 
   9   4   4        2.13        5.65      1.09 o 
  10   4   4        4.55        6.81      1.24 o 
  11   4   4        4.51        3.31      1.20 o 
   1   5   4      411.44      481.26      3.16 o 
   2   5   4      680.07      675.31      4.00 o 
   3   5   4        1.46        3.74      0.52 o 
   4   5   4      373.49      401.12      3.11 o 
   5   5   4        7.90        7.56      0.70 o 
   6   5   4       93.25       94.66      2.46 o 
   7   5   4      204.09      192.14      2.79 o 
   8   5   4       12.32       21.62      1.77 o 
   9   5   4       47.13       44.51      1.99 o 
  10   5   4       13.23       10.91      1.63 o 
  11   5   4        0.04       -0.19      1.21 o 
   0   6   4       91.26      121.99      2.21 o 
   1   6   4     1462.46     1506.63      7.09 o 
   2   6   4       13.79        9.00      0.63 o 
   3   6   4      809.82      858.60      4.95 o 
   4   6   4      102.27       88.87      1.54 o 
   5   6   4       37.22       32.56      1.14 o 
   6   6   4       12.10        9.76      0.92 o 
   7   6   4        9.12       11.64      1.08 o 
   8   6   4       76.85       72.16      4.03 o 
   9   6   4        0.93       -0.28      1.07 o 
  10   6   4        9.75       12.54      1.74 o 
  11   6   4        9.62        9.72      1.78 o 
   1   7   4      867.91      873.41      4.94 o 
   2   7   4      177.28      204.55      2.33 o 
   3   7   4        0.16        0.28      0.60 o 
   4   7   4        5.42        4.59      1.13 o 
   5   7   4      272.28      255.54      3.33 o 
   6   7   4       46.14       42.98      1.87 o 
   7   7   4        0.07       -0.58      0.78 o 
   8   7   4       14.37       13.64      1.51 o 
   9   7   4       86.41       71.76      3.15 o 
  10   7   4        7.00        3.50      1.35 o 
   0   8   4       71.45       58.05      2.52 o 
   1   8   4       93.52       94.66      3.33 o 
   2   8   4      344.37      335.60      3.41 o 
   3   8   4       68.57       82.12      1.93 o 
   4   8   4        7.49        5.62      0.83 o 
   5   8   4        0.02        1.12      0.77 o 
   6   8   4      223.13      208.36      3.51 o 
   7   8   4        2.62        2.38      0.93 o 
   8   8   4       26.26       25.42      1.85 o 
   9   8   4        0.08        1.08      1.33 o 
  10   8   4        0.17        2.44      1.45 o 
   1   9   4       37.85       38.34      1.63 o 
   2   9   4       18.06       20.71      1.35 o 
   3   9   4        0.05       -0.29      0.77 o 
   4   9   4      361.16      322.05      4.71 o 
   5   9   4      139.87      128.92      2.81 o 
   6   9   4        5.71        2.58      0.98 o 
   7   9   4       56.45       62.74      2.32 o 
   8   9   4       21.56       20.55      1.81 o 
   9   9   4        0.16       -0.29      1.28 o 
   0  10   4     1001.60      913.99     14.99 o 
   1  10   4        2.88        1.73      0.93 o 
   2  10   4       50.12       46.10      1.88 o 
   3  10   4      189.87      201.60      3.47 o 
   4  10   4      367.44      343.84      4.60 o 
   5  10   4       16.81       11.50      1.53 o 
   6  10   4      103.78      111.40      4.86 o 
   7  10   4        8.54        7.80      1.56 o 
   8  10   4        6.54        1.69      1.19 o 
   1  11   4      264.36      280.43      4.25 o 
   2  11   4      681.05      671.33      6.80 o 
   3  11   4       11.57       13.53      1.38 o 
   4  11   4       49.85       50.10      2.12 o 
   5  11   4       32.37       36.98      2.34 o 
   6  11   4       19.88       16.97      1.91 o 
   7  11   4       20.41       18.31      2.06 o 
   8  11   4       76.03       91.27      4.14 o 
   0  12   4      192.84      162.81      4.86 o 
   1  12   4       24.75       20.02      1.63 o 
   2  12   4        8.65        8.03      1.30 o 
   3  12   4       48.90       48.78      2.18 o 
   4  12   4       49.50       49.45      2.41 o 
   5  12   4       22.81       22.07      2.15 o 
   6  12   4       24.58       28.24      2.35 o 
   1  13   4       24.05       19.59      1.83 o 
   2  13   4       42.40       45.73      2.26 o 
   3  13   4        1.30       -0.77      1.03 o 
   4  13   4        7.65        7.74      1.80 o 
   5  13   4        0.01        0.59      1.41 o 
   0  14   4       14.61       18.72      2.58 o 
   1  14   4       65.00       58.81      2.91 o 
   2  14   4        0.00        0.83      1.20 o 
   3  14   4       45.38       34.06      2.99 o 
   1   1   5     2937.61     2807.35     12.04 o 
   2   1   5      638.15      657.45      3.57 o 
   3   1   5      636.28      625.50      3.66 o 
   4   1   5      482.15      488.44      3.31 o 
   5   1   5      146.13      123.92      2.16 o 
   6   1   5      131.80      130.95      1.97 o 
   7   1   5      980.32      979.81      7.07 o 
   8   1   5       17.61       22.25      1.48 o 
   9   1   5      166.41      173.76      3.39 o 
  10   1   5      129.38      135.73      3.27 o 
  11   1   5        0.01        0.97      1.10 o 
   0   2   5      536.02      506.23      4.38 o 
   1   2   5        1.78        3.43      0.43 o 
   2   2   5       97.16       92.99      1.24 o 
   3   2   5      803.66      777.66      4.30 o 
   4   2   5      256.47      283.98      2.45 o 
   5   2   5       10.88       12.65      0.80 o 
   6   2   5      163.07      156.85      2.16 o 
   7   2   5       43.31       42.43      1.68 o 
   8   2   5       71.38       73.57      2.23 o 
   9   2   5       49.81       50.94      2.11 o 
  10   2   5        4.66        4.43      1.17 o 
  11   2   5        0.39       -0.28      1.09 o 
   1   3   5     1313.75     1298.27      6.12 o 
   2   3   5      384.48      334.37      2.52 o 
   3   3   5      183.24      242.65      2.20 o 
   4   3   5      471.67      461.49      3.31 o 
   5   3   5        9.00       10.31      0.73 o 
   6   3   5       75.40       95.63      1.76 o 
   7   3   5      109.71      117.42      2.34 o 
   8   3   5       20.94       25.02      1.54 o 
   9   3   5        4.00        4.52      1.08 o 
  10   3   5       20.18       23.62      1.76 o 
  11   3   5        7.71        5.69      1.36 o 
   0   4   5     1033.42     1081.74      7.60 o 
   1   4   5     3785.41     4123.85     15.80 o 
   2   4   5      374.11      438.84      3.07 o 
   3   4   5        4.10        1.20      0.47 o 
   4   4   5        7.18        9.95      0.70 o 
   5   4   5      636.04      650.35      4.33 o 
   6   4   5       16.73       17.91      1.07 o 
   7   4   5        0.04       -0.03      0.71 o 
   8   4   5      228.96      192.70      3.42 o 
   9   4   5       99.36      103.55      2.72 o 
  10   4   5       84.41       93.84      3.09 o 
  11   4   5        0.83        4.27      1.24 o 
   1   5   5      170.74      138.26      1.79 o 
   2   5   5     2209.75     2302.88      9.96 o 
   3   5   5      158.62      160.90      1.93 o 
   4   5   5        0.55        2.64      0.57 o 
   5   5   5      654.03      652.53      4.69 o 
   6   5   5       56.46       66.90      1.71 o 
   7   5   5        9.18       11.83      1.02 o 
   8   5   5        0.41        1.86      0.89 o 
   9   5   5       17.35       14.64      1.40 o 
  10   5   5        2.73        6.11      1.31 o 
  11   5   5        5.12        4.37      1.55 o 
   0   6   5       33.16       37.25      1.44 o 
   1   6   5      490.87      526.72      3.62 o 
   2   6   5      180.58      175.27      2.03 o 
   3   6   5      211.56      217.42      2.99 o 
   4   6   5       50.45       50.23      1.28 o 
   5   6   5      467.07      455.28      3.69 o 
   6   6   5      287.77      292.98      3.40 o 
   7   6   5        0.21       -0.52      0.78 o 
   8   6   5       35.73       43.73      2.90 o 
   9   6   5        0.00        1.45      1.11 o 
  10   6   5        0.01        0.56      1.64 o 
   1   7   5        7.31        8.87      0.70 o 
   2   7   5       93.93       91.81      1.57 o 
   3   7   5      335.24      339.54      3.46 o 
   4   7   5       22.55       23.95      1.16 o 
   5   7   5       39.79       36.82      1.51 o 
   6   7   5       67.98       59.55      2.01 o 
   7   7   5       54.31       57.57      2.08 o 
   8   7   5        0.39       -0.30      1.10 o 
   9   7   5        3.43        0.35      1.15 o 
  10   7   5       10.00       13.80      1.87 o 
   0   8   5      369.19      375.77      6.03 o 
   1   8   5      106.70      103.58      2.11 o 
   2   8   5        4.14        5.01      0.79 o 
   3   8   5      158.14      151.20      2.43 o 
   4   8   5       59.72       53.84      1.63 o 
   5   8   5       30.00       31.60      1.48 o 
   6   8   5        3.35        4.08      0.96 o 
   7   8   5       24.36       22.64      1.59 o 
   8   8   5       14.88       11.46      1.47 o 
   9   8   5        0.49        1.57      1.27 o 
   1   9   5        1.40        1.37      0.85 o 
   2   9   5       44.02       35.62      1.77 o 
   3   9   5      160.71      174.35      3.54 o 
   4   9   5        2.71        3.69      0.89 o 
   5   9   5        0.08       -0.15      0.76 o 
   6   9   5       73.96       66.93      2.28 o 
   7   9   5      126.52      139.81      3.20 o 
   8   9   5        0.05       -1.43      1.02 o 
   9   9   5        0.01        2.66      1.47 o 
   0  10   5      182.24      187.84      4.80 o 
   1  10   5        5.67        4.92      1.07 o 
   2  10   5        0.22        1.26      0.92 o 
   3  10   5       10.43        9.50      1.23 o 
   4  10   5       31.79       46.65      2.20 o 
   5  10   5        0.48        0.54      1.06 o 
   6  10   5        3.90        3.51      1.28 o 
   7  10   5       88.75       90.42      3.35 o 
   8  10   5        2.03        3.55      1.30 o 
   1  11   5      216.08      210.37      4.05 o 
   2  11   5      275.50      289.88      4.41 o 
   3  11   5       23.09       22.24      1.62 o 
   4  11   5        0.61       -0.18      0.98 o 
   5  11   5        0.60       -0.32      1.11 o 
   6  11   5        3.71        5.06      1.43 o 
   7  11   5        6.00        4.85      1.54 o 
   0  12   5        3.08        2.31      1.58 o 
   1  12   5       90.95       87.88      2.89 o 
   2  12   5       70.47       70.75      2.69 o 
   3  12   5       71.65       64.20      2.45 o 
   4  12   5        5.12        7.80      1.45 o 
   5  12   5       70.08       76.37      3.21 o 
   6  12   5       64.28       78.51      3.38 o 
   1  13   5        8.10        7.27      1.40 o 
   2  13   5        1.59        2.77      1.21 o 
   3  13   5      101.82      106.55      3.98 o 
   4  13   5       66.54       57.64      2.70 o 
   5  13   5        0.07       -1.16      1.36 o 
   0  14   5       35.70       36.24      3.22 o 
   1  14   5        5.84        8.33      1.52 o 
   2  14   5        3.14        3.42      1.33 o 
   0   0   6       65.73       21.94      1.93 o 
   1   0   6      414.33      452.58      5.53 o 
   2   0   6      160.59      197.52      3.09 o 
   3   0   6     1357.59     1322.55      8.93 o 
   4   0   6       54.91       60.97      1.80 o 
   5   0   6      114.09      124.93      2.50 o 
   6   0   6       65.86       61.61      2.26 o 
   7   0   6       48.74       47.22      2.51 o 
   8   0   6      207.11      194.14      5.79 o 
   9   0   6        2.37        1.22      1.33 o 
  10   0   6        8.58        8.04      1.82 o 
  11   0   6        2.79        0.46      1.59 o 
   1   1   6      157.72      176.83      2.14 o 
   2   1   6       17.17       18.39      0.90 o 
   3   1   6      352.02      389.91      2.83 o 
   4   1   6       31.51       38.93      1.03 o 
   5   1   6       11.03       10.42      0.87 o 
   6   1   6       14.98       17.24      0.97 o 
   7   1   6      675.58      682.69      5.78 o 
   8   1   6        1.13       -0.63      0.94 o 
   9   1   6        1.91        4.18      1.15 o 
  10   1   6       15.52       13.56      1.49 o 
  11   1   6        6.62       11.31      1.55 o 
   0   2   6     2490.08     2307.06     14.88 o 
   1   2   6       15.77       24.17      0.69 o 
   2   2   6      268.33      341.17      2.52 o 
   3   2   6      104.73      116.53      1.55 o 
   4   2   6       18.09       21.77      0.86 o 
   5   2   6       50.38       52.41      1.26 o 
   6   2   6      124.63      102.57      1.86 o 
   7   2   6      197.92      189.11      3.09 o 
   8   2   6      121.18      132.49      3.70 o 
   9   2   6       62.29       67.64      2.37 o 
  10   2   6       68.18       61.23      2.52 o 
  11   2   6       61.69       70.09      2.86 o 
   1   3   6     1432.66     1542.38      7.96 o 
   2   3   6       44.43       47.24      1.05 o 
   3   3   6      710.97      707.63      4.28 o 
   4   3   6      231.93      212.54      2.50 o 
   5   3   6       27.58       26.24      1.00 o 
   6   3   6       28.78       33.82      1.29 o 
   7   3   6        0.20       -0.03      0.73 o 
   8   3   6       56.76       72.92      2.42 o 
   9   3   6       88.56       84.99      2.73 o 
  10   3   6        0.26       -0.07      1.10 o 
  11   3   6       29.15       27.04      2.14 o 
   0   4   6       11.29        8.32      0.85 o 
   1   4   6      187.35      236.21      2.19 o 
   2   4   6      293.34      262.01      2.49 o 
   3   4   6      417.63      382.49      3.05 o 
   4   4   6      240.29      268.37      2.62 o 
   5   4   6      300.71      290.42      2.84 o 
   6   4   6       62.88       71.56      1.68 o 
   7   4   6      105.03      100.40      2.70 o 
   8   4   6      198.90      173.27      3.27 o 
   9   4   6        6.60       10.63      1.31 o 
  10   4   6        2.77        3.77      1.25 o 
  11   4   6        0.46        1.59      1.21 o 
   1   5   6      188.21      172.82      2.19 o 
   2   5   6       56.35       65.54      1.32 o 
   3   5   6       81.11       78.36      1.47 o 
   4   5   6       36.00       33.27      1.11 o 
   5   5   6        5.91        6.98      0.81 o 
   6   5   6       66.41       64.08      1.73 o 
   7   5   6       26.28       27.65      1.35 o 
   8   5   6        5.28        7.23      1.11 o 
   9   5   6        0.60        3.65      1.06 o 
  10   5   6        0.36        1.35      1.17 o 
   0   6   6     2662.32     2651.47     16.18 o 
   1   6   6       20.42       27.04      0.98 o 
   2   6   6       67.84       72.69      1.73 o 
   3   6   6      355.08      363.97      3.17 o 
   4   6   6      224.17      233.44      2.60 o 
   5   6   6      172.22      177.79      2.48 o 
   6   6   6       59.63       55.77      1.80 o 
   7   6   6        1.01        1.24      0.85 o 
   8   6   6       20.31       12.22      1.55 o 
   9   6   6        4.84        4.84      1.36 o 
  10   6   6        6.87       10.83      1.73 o 
   1   7   6       84.01       89.03      1.63 o 
   2   7   6      138.05      150.45      2.05 o 
   3   7   6      130.00      133.17      2.13 o 
   4   7   6      185.82      180.96      2.68 o 
   5   7   6      158.96      159.36      2.77 o 
   6   7   6        0.29        1.41      0.86 o 
   7   7   6      148.82      151.66      3.14 o 
   8   7   6       12.69       14.49      1.58 o 
   9   7   6       20.59       25.50      2.12 o 
   0   8   6        0.31       -0.72      1.18 o 
   1   8   6      492.63      503.73      4.43 o 
   2   8   6      413.23      399.90      4.16 o 
   3   8   6      122.29      117.71      2.29 o 
   4   8   6       14.68       22.39      1.38 o 
   5   8   6       28.87       28.11      1.48 o 
   6   8   6       73.74       72.26      2.32 o 
   7   8   6        0.21        0.29      0.91 o 
   8   8   6       81.10       83.92      2.88 o 
   9   8   6        3.64        3.91      1.51 o 
   1   9   6      368.40      372.10      4.57 o 
   2   9   6      263.54      251.04      4.07 o 
   3   9   6      363.54      351.26      4.52 o 
   4   9   6      236.55      225.08      4.04 o 
   5   9   6        0.02        1.39      0.84 o 
   6   9   6        0.02        0.74      0.90 o 
   7   9   6        7.04        6.37      1.20 o 
   8   9   6        3.12        2.81      1.22 o 
   0  10   6        0.23        1.25      1.32 o 
   1  10   6      234.34      238.51      3.84 o 
   2  10   6        5.48        6.05      1.12 o 
   3  10   6        0.25        1.41      0.93 o 
   4  10   6       48.58       47.83      2.03 o 
   5  10   6      104.51      106.63      3.36 o 
   6  10   6        0.58        1.15      1.23 o 
   7  10   6       16.48       23.25      2.08 o 
   8  10   6       19.54       22.12      2.19 o 
   1  11   6        0.08        0.17      0.97 o 
   2  11   6      213.42      224.59      4.19 o 
   3  11   6      128.61      145.28      3.24 o 
   4  11   6      121.32      124.75      3.31 o 
   5  11   6       24.03       24.68      2.90 o 
   6  11   6       11.69       12.70      1.79 o 
   7  11   6       33.85       35.96      2.53 o 
   0  12   6       27.93       26.99      2.59 o 
   1  12   6        1.66        0.78      1.07 o 
   2  12   6        2.15        2.12      1.09 o 
   3  12   6        1.50        3.02      1.10 o 
   4  12   6       12.25       10.75      1.57 o 
   5  12   6        4.75        5.43      1.52 o 
   1  13   6        0.44        0.05      1.12 o 
   2  13   6       48.60       57.23      2.51 o 
   3  13   6        1.27       -0.49      1.11 o 
   4  13   6        0.68       -1.62      1.22 o 
   0  14   6       59.21       71.48      4.06 o 
   1   1   7      451.86      484.11      3.80 o 
   2   1   7      305.41      346.33      2.99 o 
   3   1   7      338.84      371.09      2.83 o 
   4   1   7      406.19      382.09      3.08 o 
   5   1   7       28.72       28.11      1.05 o 
   6   1   7      265.82      270.44      2.98 o 
   7   1   7      335.01      351.42      4.10 o 
   8   1   7        0.02       -0.32      0.90 o 
   9   1   7      445.78      467.41      7.50 o 
  10   1   7       60.68       56.62      2.84 o 
  11   1   7        0.22       -0.45      1.35 o 
   0   2   7     2163.35     2179.89     18.00 o 
   1   2   7      193.54      226.04      2.14 o 
   2   2   7       43.91       45.46      1.05 o 
   3   2   7      286.36      293.52      2.72 o 
   4   2   7      218.85      212.13      2.72 o 
   5   2   7        6.44       11.28      0.81 o 
   6   2   7       71.57       73.65      1.71 o 
   7   2   7       44.48       43.12      1.65 o 
   8   2   7        0.53        0.91      0.93 o 
   9   2   7       41.48       50.08      2.57 o 
  10   2   7       29.38       31.25      2.34 o 
  11   2   7       15.89       13.45      2.59 o 
   1   3   7       79.85       73.04      1.22 o 
   2   3   7       37.77       34.38      0.95 o 
   3   3   7       23.85       29.26      0.96 o 
   4   3   7      143.44      134.62      1.89 o 
   5   3   7        1.59        2.39      0.64 o 
   6   3   7       64.23       74.75      1.72 o 
   7   3   7       59.96       61.47      1.90 o 
   8   3   7        0.75        0.73      1.19 o 
   9   3   7       52.53       47.02      2.48 o 
  10   3   7        9.08        9.64      2.05 o 
   0   4   7      321.69      386.05      4.17 o 
   1   4   7      344.60      358.73      2.86 o 
   2   4   7        0.19        1.27      0.51 o 
   3   4   7      112.60      117.45      1.75 o 
   4   4   7        0.56       -0.20      0.53 o 
   5   4   7        1.84        0.63      0.74 o 
   6   4   7       21.88       25.70      1.19 o 
   7   4   7        9.36        8.88      1.05 o 
   8   4   7       21.97       23.44      1.70 o 
   9   4   7        4.54        3.56      1.32 o 
  10   4   7        0.91        1.30      1.37 o 
   1   5   7        3.39        1.67      0.55 o 
   2   5   7      127.46      109.73      1.71 o 
   3   5   7       46.69       46.99      1.25 o 
   4   5   7      123.23      119.85      2.03 o 
   5   5   7      122.30      122.89      2.11 o 
   6   5   7       13.65       17.49      1.13 o 
   7   5   7      129.39      124.45      2.41 o 
   8   5   7        0.23        0.99      0.97 o 
   9   5   7        4.21        5.23      1.45 o 
  10   5   7        9.68        9.48      1.82 o 
   0   6   7      542.93      534.64      5.54 o 
   1   6   7       84.36       84.29      1.58 o 
   2   6   7        0.14        0.12      0.63 o 
   3   6   7      217.65      235.19      2.62 o 
   4   6   7        4.95        2.86      0.68 o 
   5   6   7      107.47       97.77      2.57 o 
   6   6   7       29.08       23.47      1.37 o 
   7   6   7        1.08        2.71      0.97 o 
   8   6   7        0.17        1.61      1.08 o 
   9   6   7       11.23        8.82      1.98 o 
  10   6   7        0.22       -0.74      1.51 o 
   1   7   7      129.80      114.91      1.88 o 
   2   7   7        2.96        3.42      0.70 o 
   3   7   7      152.56      160.42      2.40 o 
   4   7   7        5.52        6.28      0.90 o 
   5   7   7       32.75       22.62      1.36 o 
   6   7   7       12.87        8.65      1.17 o 
   7   7   7       73.96       73.82      2.40 o 
   8   7   7        0.13        0.35      1.11 o 
   9   7   7       11.94       10.09      2.05 o 
   0   8   7      105.25      108.56      3.11 o 
   1   8   7     1074.34     1134.68      7.79 o 
   2   8   7      174.98      174.30      3.48 o 
   3   8   7      562.18      562.80      5.02 o 
   4   8   7       15.12        9.06      0.99 o 
   5   8   7      100.25       96.24      2.34 o 
   6   8   7      145.12      143.20      3.10 o 
   7   8   7        0.00        0.16      0.93 o 
   8   8   7        0.21        1.90      1.36 o 
   9   8   7        8.60        5.95      1.82 o 
   1   9   7       39.20       47.45      1.91 o 
   2   9   7      469.12      471.81      5.32 o 
   3   9   7      110.71      109.92      2.64 o 
   4   9   7       40.23       43.31      1.78 o 
   5   9   7       78.16       86.34      2.36 o 
   6   9   7        1.89        2.78      1.05 o 
   7   9   7       98.72       92.94      3.10 o 
   8   9   7       12.11        9.61      2.07 o 
   0  10   7       45.62       50.03      2.90 o 
   1  10   7       19.39       26.12      1.66 o 
   2  10   7        1.03       -0.01      1.10 o 
   3  10   7       13.86       11.44      1.31 o 
   4  10   7       63.56       58.85      2.24 o 
   5  10   7        8.61        7.50      1.44 o 
   6  10   7       25.66       32.71      2.28 o 
   7  10   7       10.74       12.70      1.98 o 
   1  11   7       25.38       25.83      1.93 o 
   2  11   7       11.20       10.68      1.38 o 
   3  11   7       34.63       37.18      2.00 o 
   4  11   7       29.76       27.19      2.13 o 
   5  11   7        0.79        0.97      1.29 o 
   6  11   7       39.80       39.93      2.86 o 
   0  12   7       39.06       38.31      2.97 o 
   1  12   7        0.10       -0.99      1.06 o 
   2  12   7        2.44        2.11      1.16 o 
   3  12   7        1.92        5.19      1.30 o 
   4  12   7        9.26        9.59      1.60 o 
   5  12   7       22.07       17.02      2.27 o 
   1  13   7        0.02       -1.33      1.13 o 
   2  13   7        5.58        8.52      1.51 o 
   3  13   7        1.55        1.11      1.25 o 
   0   0   8     1738.43     1813.73     23.72 o 
   1   0   8      487.98      503.93      8.19 o 
   2   0   8        1.61        1.73      1.00 o 
   3   0   8       78.52       58.38      2.49 o 
   4   0   8      837.62     1017.63      9.28 o 
   5   0   8       52.31       53.07      2.21 o 
   6   0   8      187.39      195.02      4.52 o 
   7   0   8       68.08       58.31      3.91 o 
   8   0   8       23.08       21.37      2.66 o 
   9   0   8        5.03        5.14      1.97 o 
  10   0   8       52.61       75.00      4.57 o 
   1   1   8        9.68       14.24      1.03 o 
   2   1   8     1199.22     1228.43      8.31 o 
   3   1   8      231.22      251.21      3.03 o 
   4   1   8      445.88      430.59      3.91 o 
   5   1   8      105.06       94.85      1.96 o 
   6   1   8      371.07      419.32      4.41 o 
   7   1   8        6.43        8.99      1.20 o 
   8   1   8      457.57      517.57      6.89 o 
   9   1   8        2.49        3.21      1.28 o 
  10   1   8        1.06        1.11      1.38 o 
   0   2   8      505.05      552.19      7.09 o 
   1   2   8       45.67       48.55      1.59 o 
   2   2   8       21.37       27.86      1.46 o 
   3   2   8       80.50       69.78      1.75 o 
   4   2   8       31.27       39.52      1.35 o 
   5   2   8      226.34      221.15      2.89 o 
   6   2   8       33.57       38.06      1.56 o 
   7   2   8       40.43       36.20      2.11 o 
   8   2   8      151.27      145.17      4.47 o 
   9   2   8       57.42       58.59      2.79 o 
  10   2   8       52.92       65.49      3.09 o 
   1   3   8      632.93      602.19      5.35 o 
   2   3   8      180.22      171.16      2.77 o 
   3   3   8       65.47       68.50      1.74 o 
   4   3   8        0.41        0.05      0.69 o 
   5   3   8      171.02      162.80      2.53 o 
   6   3   8        5.40        5.74      1.25 o 
   7   3   8        3.15       -0.04      0.90 o 
   8   3   8        5.67        9.67      1.45 o 
   9   3   8        5.93        8.84      1.52 o 
  10   3   8       73.56       82.47      3.34 o 
   0   4   8      142.07      136.02      3.52 o 
   1   4   8       47.84       50.40      1.68 o 
   2   4   8      300.94      313.16      3.80 o 
   3   4   8       28.80       25.94      1.17 o 
   4   4   8        1.19        1.59      0.81 o 
   5   4   8      181.62      179.63      2.68 o 
   6   4   8      281.04      299.70      3.81 o 
   7   4   8      118.14      125.47      3.02 o 
   8   4   8        4.42        7.76      1.42 o 
   9   4   8        9.06       14.39      1.90 o 
  10   4   8        0.62        0.56      1.31 o 
   1   5   8      725.14      726.88      6.12 o 
   2   5   8        0.42       -0.98      0.65 o 
   3   5   8       78.24       75.74      1.76 o 
   4   5   8      184.88      168.64      2.57 o 
   5   5   8       34.38       40.27      1.69 o 
   6   5   8        2.81        2.44      1.02 o 
   7   5   8        5.37        2.16      1.03 o 
   8   5   8        0.17       -0.58      1.01 o 
   9   5   8       26.42       23.56      2.29 o 
   0   6   8       19.51        9.64      1.48 o 
   1   6   8        2.12        2.74      0.84 o 
   2   6   8      282.71      279.64      3.87 o 
   3   6   8      137.11      135.55      2.32 o 
   4   6   8       16.63       25.93      1.30 o 
   5   6   8       80.87       79.42      2.10 o 
   6   6   8      159.23      170.32      4.25 o 
   7   6   8       42.75       34.07      2.10 o 
   8   6   8       16.51       16.99      1.99 o 
   9   6   8        0.62        2.71      1.72 o 
   1   7   8       91.05      100.65      2.99 o 
   2   7   8       47.27       40.08      1.46 o 
   3   7   8      161.70      173.62      2.87 o 
   4   7   8      114.24       99.79      2.42 o 
   5   7   8        0.00        1.26      1.02 o 
   6   7   8       47.17       55.68      2.46 o 
   7   7   8        8.64        9.36      1.52 o 
   8   7   8        6.07        6.73      1.62 o 
   9   7   8       11.98        7.87      2.00 o 
   0   8   8     1833.45     1760.44     21.15 o 
   1   8   8        2.83        5.76      1.40 o 
   2   8   8        8.09       11.41      1.22 o 
   3   8   8        1.95        0.75      0.85 o 
   4   8   8       79.23       67.82      3.10 o 
   5   8   8        5.41        3.71      1.11 o 
   6   8   8       12.50        9.20      1.48 o 
   7   8   8       33.85       31.59      2.21 o 
   8   8   8       31.06       33.92      2.59 o 
   1   9   8       16.63       17.93      1.88 o 
   2   9   8      265.82      239.12      4.95 o 
   3   9   8        0.03        0.33      1.03 o 
   4   9   8       22.27       15.08      1.47 o 
   5   9   8        3.89        4.55      1.20 o 
   6   9   8       22.75       29.10      3.42 o 
   7   9   8        1.12        3.94      1.47 o 
   0  10   8       23.96       26.86      3.62 o 
   1  10   8        2.45        0.48      1.23 o 
   2  10   8       27.90       24.95      2.41 o 
   3  10   8        0.00        0.33      1.35 o 
   4  10   8        1.08        1.16      1.30 o 
   5  10   8        0.08        1.19      1.46 o 
   6  10   8        8.38        5.31      1.80 o 
   1  11   8      115.13      118.78      4.42 o 
   2  11   8       84.07       81.97      3.68 o 
   3  11   8       23.81       25.32      2.31 o 
   4  11   8       60.80       60.35      3.49 o 
   5  11   8       50.88       41.73      3.72 o 
   0  12   8      136.03      127.43      6.79 o 
   1  12   8       18.27       15.93      2.34 o 
   2  12   8        3.84        3.88      1.81 o 
   3  12   8       30.95       30.63      2.76 o 
   4  12   8       10.91        6.76      3.11 o 
   1   1   9      268.20      259.40      3.52 o 
   2   1   9       77.44       69.47      2.00 o 
   3   1   9      132.66      127.08      2.58 o 
   4   1   9      117.46      133.62      2.71 o 
   5   1   9      162.36      141.33      2.84 o 
   6   1   9       92.37       87.69      2.97 o 
   7   1   9      158.49      159.22      4.15 o 
   8   1   9        6.67        6.23      1.65 o 
   9   1   9        2.62        3.70      1.63 o 
  10   1   9       26.27       34.54      3.17 o 
   0   2   9        1.43        1.03      1.07 o 
   1   2   9      154.35      145.80      2.68 o 
   2   2   9      540.60      515.20      5.14 o 
   3   2   9        0.75        0.88      0.74 o 
   4   2   9      138.42      146.84      2.79 o 
   5   2   9      275.57      262.95      3.81 o 
   6   2   9      312.86      322.67      4.92 o 
   7   2   9       24.14       24.26      2.21 o 
   8   2   9      259.67      292.17      6.55 o 
   9   2   9        1.28        1.42      1.52 o 
  10   2   9        0.21       -1.29      1.83 o 
   1   3   9      195.36      179.79      3.89 o 
   2   3   9      397.54      384.46      4.41 o 
   3   3   9        5.66        4.21      0.87 o 
   4   3   9        2.34        1.73      1.01 o 
   5   3   9       79.06       66.94      2.13 o 
   6   3   9        0.49        1.30      0.95 o 
   7   3   9        9.89        8.67      1.55 o 
   8   3   9       26.58       23.04      2.48 o 
   9   3   9        0.13        2.70      1.52 o 
   0   4   9      584.22      607.38      8.07 o 
   1   4   9       95.98      104.30      2.34 o 
   2   4   9        0.40        0.84      0.76 o 
   3   4   9        0.00       -0.23      0.73 o 
   4   4   9       16.41       21.22      1.40 o 
   5   4   9      262.01      286.12      4.15 o 
   6   4   9       24.78       22.45      2.07 o 
   7   4   9        8.94       12.17      1.68 o 
   8   4   9        6.15        6.44      1.67 o 
   9   4   9       41.30       43.28      3.22 o 
   1   5   9      107.16       99.48      2.35 o 
   2   5   9      121.54      109.16      2.44 o 
   3   5   9      142.18      145.41      2.83 o 
   4   5   9       22.62       20.07      1.39 o 
   5   5   9      135.92      117.73      2.89 o 
   6   5   9      304.83      307.09      4.68 o 
   7   5   9      107.92      107.82      4.35 o 
   8   5   9       47.80       49.09      2.77 o 
   9   5   9        0.54       -1.96      1.54 o 
   0   6   9      499.38      493.87      7.35 o 
   1   6   9      112.43      112.04      2.50 o 
   2   6   9       37.95       31.28      1.57 o 
   3   6   9       48.64       56.66      1.96 o 
   4   6   9      247.47      222.06      3.54 o 
   5   6   9       58.35       59.27      2.27 o 
   6   6   9        8.82       10.73      2.27 o 
   7   6   9        0.01       -0.32      1.29 o 
   8   6   9        1.57        0.70      1.71 o 
   1   7   9        6.29        3.72      1.10 o 
   2   7   9      208.48      201.32      3.35 o 
   3   7   9       35.17       39.10      1.90 o 
   4   7   9       15.08       13.38      1.52 o 
   5   7   9        1.31       -0.15      1.14 o 
   6   7   9        8.39        5.42      1.61 o 
   7   7   9        8.51        9.92      1.92 o 
   8   7   9       12.68       11.85      2.53 o 
   0   8   9       49.37       51.56      3.31 o 
   1   8   9       27.79       20.94      1.95 o 
   2   8   9       31.28       39.61      2.48 o 
   3   8   9        0.02       -0.26      0.91 o 
   4   8   9        1.99        2.03      1.11 o 
   5   8   9        1.63        2.42      1.32 o 
   6   8   9       24.93       21.32      2.42 o 
   7   8   9        0.06       -0.05      1.45 o 
   1   9   9        3.65        1.05      1.48 o 
   2   9   9        3.41        6.96      2.37 o 
   3   9   9        1.63        4.51      1.60 o 
   4   9   9       10.60       11.07      1.94 o 
   5   9   9       10.22        8.22      1.64 o 
   6   9   9       28.71       31.06      2.80 o 
   7   9   9        0.01        2.50      2.51 o 
   0  10   9       46.57       52.82      5.30 o 
   1  10   9        8.69        6.17      1.89 o 
   2  10   9       42.83       38.72      2.98 o 
   3  10   9        4.13        2.95      1.60 o 
   4  10   9        2.70        3.82      1.92 o 
   5  10   9        0.40        0.29      2.19 o 
   6  10   9        2.85        5.44      2.60 o 
   1  11   9        5.25        3.75      1.82 o 
   2  11   9       63.74       67.30      3.77 o 
   3  11   9        0.09       -0.21      1.69 o 
   4  11   9       32.38       32.09      6.50 o 
   0  12   9        9.05       12.45      3.40 o 
   1  12   9       39.27       43.58      3.45 o 
   2  12   9        7.68        6.40      2.06 o 
   0   0  10      641.16      611.48     11.65 o 
   1   0  10        0.99        0.77      1.14 o 
   2   0  10       50.52       41.40      2.45 o 
   3   0  10      312.24      256.97      5.31 o 
   4   0  10        0.04       -0.02      1.11 o 
   5   0  10      382.45      407.58      7.01 o 
   6   0  10       69.28       55.47      3.50 o 
   7   0  10      160.42      158.49      5.54 o 
   8   0  10       52.04       45.43      6.86 o 
   9   0  10       36.66       43.38      8.93 o 
   1   1  10      398.41      406.13      4.69 o 
   2   1  10        0.03        1.32      0.84 o 
   3   1  10      342.73      330.18      4.28 o 
   4   1  10       92.37       83.88      2.34 o 
   5   1  10       26.54       33.58      1.73 o 
   6   1  10      243.60      232.92      5.08 o 
   7   1  10       54.87       66.23      3.06 o 
   8   1  10        0.36        0.94      1.48 o 
   9   1  10       16.80       24.49      2.69 o 
   0   2  10      355.06      316.85      5.84 o 
   1   2  10       77.05       84.08      2.24 o 
   2   2  10      104.26       91.98      2.33 o 
   3   2  10       14.59       16.91      1.36 o 
   4   2  10       27.32       30.58      1.64 o 
   5   2  10      213.74      249.38      3.86 o 
   6   2  10       44.20       43.50      2.13 o 
   7   2  10        3.00       -0.94      1.22 o 
   8   2  10        2.47       -1.14      1.38 o 
   9   2  10       29.77       44.68      3.38 o 
   1   3  10       10.00        8.35      1.05 o 
   2   3  10      395.27      376.07      4.60 o 
   3   3  10       35.56       38.51      1.76 o 
   4   3  10       95.25       87.24      2.39 o 
   5   3  10        3.91        6.07      1.11 o 
   6   3  10        0.01        2.08      1.07 o 
   7   3  10       16.78        7.92      2.22 o 
   8   3  10       15.02       20.22      2.43 o 
   9   3  10       44.50       59.74      3.94 o 
   0   4  10      250.06      206.36      5.47 o 
   1   4  10        0.00       -0.47      0.76 o 
   2   4  10       53.15       49.77      1.91 o 
   3   4  10      115.21      108.90      2.59 o 
   4   4  10      136.50      140.37      2.95 o 
   5   4  10      161.57      161.01      3.19 o 
   6   4  10       44.96       51.70      2.28 o 
   7   4  10        5.73        9.14      1.63 o 
   8   4  10       14.87       22.27      2.56 o 
   1   5  10      423.01      440.67      5.08 o 
   2   5  10       77.08       85.67      2.34 o 
   3   5  10       13.34       14.40      1.32 o 
   4   5  10      332.68      305.99      4.66 o 
   5   5  10      188.44      189.69      3.77 o 
   6   5  10      225.98      253.56      4.43 o 
   7   5  10       38.22       47.80      2.85 o 
   8   5  10       31.41       35.04      2.64 o 
   0   6  10       13.87       15.11      1.87 o 
   1   6  10       92.16       85.14      2.38 o 
   2   6  10       22.47       23.44      1.52 o 
   3   6  10        0.89        0.71      0.84 o 
   4   6  10        5.20        8.16      1.18 o 
   5   6  10       42.35       41.99      2.12 o 
   6   6  10       71.51       56.39      2.91 o 
   7   6  10       15.43       16.94      2.63 o 
   8   6  10        1.26        4.32      2.14 o 
   1   7  10      257.79      257.33      3.94 o 
   2   7  10       50.65       57.33      2.42 o 
   3   7  10      245.41      238.74      4.59 o 
   4   7  10       39.07       50.08      2.43 o 
   5   7  10        9.55        7.27      2.08 o 
   6   7  10       14.74        5.44      1.73 o 
   7   7  10       13.36       13.82      2.20 o 
   0   8  10        8.32        8.24      2.01 o 
   1   8  10       84.87       89.90      4.37 o 
   2   8  10       60.52       64.75      2.66 o 
   3   8  10        0.09       -1.25      1.02 o 
   4   8  10        9.35        7.50      1.42 o 
   5   8  10       19.70       21.76      2.19 o 
   6   8  10        4.26        3.47      1.63 o 
   1   9  10        1.57        0.96      1.55 o 
   2   9  10        1.27        0.14      1.69 o 
   3   9  10        1.49        1.55      1.51 o 
   4   9  10        3.85        5.10      1.70 o 
   5   9  10       11.56       10.57      2.08 o 
   6   9  10        0.14       -1.23      1.78 o 
   0  10  10        4.68        6.60      2.60 o 
   1  10  10        5.02        1.05      1.69 o 
   2  10  10       20.99       33.77      3.67 o 
   3  10  10       12.17        9.67      1.96 o 
   4  10  10        6.11        8.62      2.61 o 
   1  11  10        3.23        4.24      1.94 o 
   2  11  10       23.98       35.46      3.13 o 
   3  11  10        1.86        3.08      1.83 o 
   1   1  11        3.23        2.96      0.91 o 
   2   1  11       53.30       56.51      3.02 o 
   3   1  11      114.84       98.30      2.61 o 
   4   1  11        2.17        1.91      1.00 o 
   5   1  11       38.53       31.73      1.80 o 
   6   1  11       13.19       17.86      1.83 o 
   7   1  11       30.35       37.75      2.67 o 
   8   1  11        1.46        3.59      2.35 o 
   0   2  11      862.77      858.80     16.71 o 
   1   2  11      779.28      756.55      7.01 o 
   2   2  11       36.93       39.69      1.84 o 
   3   2  11      464.19      496.59      5.82 o 
   4   2  11      169.50      161.67      3.25 o 
   5   2  11       23.49       23.15      1.64 o 
   6   2  11       21.07       19.64      1.92 o 
   7   2  11        0.51       -1.17      1.21 o 
   8   2  11        0.28        1.80      1.64 o 
   1   3  11      191.28      224.99      5.33 o 
   2   3  11       94.87      101.85      3.01 o 
   3   3  11       57.51       65.67      2.26 o 
   4   3  11       45.27       47.72      2.03 o 
   5   3  11        1.85        1.01      1.00 o 
   6   3  11       11.88       12.79      1.53 o 
   7   3  11        0.01        0.22      1.26 o 
   8   3  11        7.19        8.45      1.97 o 
   0   4  11        3.43        0.90      1.28 o 
   1   4  11        5.52        8.99      1.17 o 
   2   4  11       27.31       26.75      1.66 o 
   3   4  11       39.78       39.13      1.90 o 
   4   4  11        2.22        1.78      0.96 o 
   5   4  11       68.53       72.88      2.65 o 
   6   4  11        4.99        3.53      1.22 o 
   7   4  11        1.81        0.96      1.39 o 
   8   4  11        4.96        2.81      1.72 o 
   1   5  11       22.69       17.72      1.42 o 
   2   5  11        4.30        3.07      0.97 o 
   3   5  11        0.12        1.01      0.90 o 
   4   5  11       93.47       95.94      3.10 o 
   5   5  11        0.15        2.08      1.10 o 
   6   5  11        2.68        0.49      1.12 o 
   7   5  11        1.25        2.42      1.51 o 
   0   6  11       95.47       95.13      3.69 o 
   1   6  11       10.35        8.07      1.17 o 
   2   6  11        2.25        0.20      0.86 o 
   3   6  11       21.38       23.87      1.67 o 
   4   6  11        0.64       -1.30      0.87 o 
   5   6  11       22.38       12.09      1.51 o 
   6   6  11       10.05        9.11      1.77 o 
   7   6  11        2.80       -0.64      1.77 o 
   1   7  11       31.34       36.21      1.89 o 
   2   7  11        4.24        5.59      1.24 o 
   3   7  11        4.03        7.15      1.27 o 
   4   7  11       58.19       60.26      2.74 o 
   5   7  11       13.43       14.88      2.03 o 
   6   7  11       62.31       69.75      3.77 o 
   0   8  11       64.70       56.86      3.75 o 
   1   8  11       14.13       10.95      1.72 o 
   2   8  11        0.09        2.10      1.22 o 
   3   8  11        0.03        1.46      1.19 o 
   4   8  11       13.16       13.86      1.74 o 
   5   8  11       49.74       48.18      2.95 o 
   1   9  11       40.70       40.86      3.81 o 
   2   9  11        5.18        5.85      1.90 o 
   3   9  11       15.32       10.27      2.08 o 
   4   9  11        3.66        1.35      1.66 o 
   0  10  11       47.96       40.84      4.69 o 
   1  10  11       13.29        8.65      2.16 o 
   2  10  11        0.87        7.78      2.08 o 
   3  10  11       56.15       65.89      4.26 o 
   0   0  12       23.53       28.51      3.48 o 
   1   0  12       35.21       41.67      2.80 o 
   2   0  12      172.68      184.66      5.00 o 
   3   0  12      250.11      264.29      6.00 o 
   4   0  12       21.17       20.36      2.32 o 
   5   0  12       12.90       15.60      2.16 o 
   6   0  12       71.86       86.97     12.63 o 
   7   0  12        0.00        1.68      1.86 o 
   1   1  12       32.41       31.39      1.78 o 
   2   1  12       26.27       24.64      1.67 o 
   3   1  12        4.21        3.63      1.30 o 
   4   1  12       18.67       18.67      1.54 o 
   5   1  12      141.24      132.55      3.22 o 
   6   1  12       10.20       10.67      1.69 o 
   7   1  12       54.73       58.18      3.24 o 
   0   2  12       67.31       61.49      3.19 o 
   1   2  12      216.10      184.78      3.66 o 
   2   2  12       20.12       20.50      1.56 o 
   3   2  12        8.50        7.19      1.22 o 
   4   2  12        0.02        1.33      0.97 o 
   5   2  12       44.41       46.17      2.17 o 
   6   2  12       13.10        7.92      1.91 o 
   7   2  12       12.01        9.81      1.90 o 
   1   3  12      405.14      399.47      5.31 o 
   2   3  12        1.52        3.92      1.10 o 
   3   3  12      243.76      236.73      4.06 o 
   4   3  12        0.95        1.15      1.03 o 
   5   3  12       13.09       14.98      1.53 o 
   6   3  12        0.96        0.43      1.12 o 
   7   3  12        0.10        2.98      1.53 o 
   0   4  12        2.59        1.22      1.43 o 
   1   4  12      106.27       92.76      3.71 o 
   2   4  12       12.69       12.89      1.71 o 
   3   4  12        0.27        1.95      1.00 o 
   4   4  12        4.81        2.18      1.10 o 
   5   4  12       32.89       32.68      2.13 o 
   6   4  12       11.40        9.66      1.53 o 
   7   4  12       49.05       37.77      2.83 o 
   1   5  12        0.81        0.21      0.93 o 
   2   5  12       59.89       57.31      2.58 o 
   3   5  12       83.50       80.84      2.66 o 
   4   5  12       55.44       45.67      2.18 o 
   5   5  12       12.40        4.30      1.30 o 
   6   5  12       13.25        9.84      1.68 o 
   0   6  12        4.01        1.84      1.41 o 
   1   6  12        3.03        1.63      0.98 o 
   2   6  12        1.41        2.71      1.04 o 
   3   6  12       22.99       32.09      1.94 o 
   4   6  12        0.99       -0.18      1.01 o 
   5   6  12       10.60        9.45      1.88 o 
   6   6  12        1.55        5.06      1.67 o 
   1   7  12       16.77       20.01      1.64 o 
   2   7  12       15.34       16.38      1.78 o 
   3   7  12        4.75        5.99      1.36 o 
   4   7  12       44.86       46.09      3.05 o 
   5   7  12        0.23       -0.36      1.45 o 
   0   8  12        6.15        6.72      2.10 o 
   1   8  12       15.05       19.92      2.27 o 
   2   8  12        0.08       -0.86      1.30 o 
   3   8  12       15.35       17.55      2.43 o 
   4   8  12        5.95        3.26      1.61 o 
   1   9  12        2.55        3.30      1.80 o 
   2   9  12       35.42       35.77      6.04 o 
   1   1  13       12.08        8.10      1.27 o 
   2   1  13      176.53      175.48      3.67 o 
   3   1  13        5.28        1.39      1.08 o 
   4   1  13        1.77        1.97      1.13 o 
   5   1  13        7.05        4.81      1.32 o 
   6   1  13       12.43       12.77      1.87 o 
   0   2  13       77.99       85.66      3.82 o 
   1   2  13       86.22       80.19      2.65 o 
   2   2  13        4.04        4.52      1.32 o 
   3   2  13        6.98        8.58      1.42 o 
   4   2  13        8.28        7.96      1.39 o 
   5   2  13       62.73       70.87      2.67 o 
   6   2  13        2.59        4.99      1.57 o 
   1   3  13       32.28       35.60      1.99 o 
   2   3  13       16.60       16.16      1.55 o 
   3   3  13       12.37        9.19      1.35 o 
   4   3  13       85.26       91.20      2.93 o 
   5   3  13       19.89       20.45      2.38 o 
   6   3  13       25.23       24.77      2.07 o 
   0   4  13        0.07        1.19      1.81 o 
   1   4  13        0.05        0.99      1.00 o 
   2   4  13        4.28        0.98      1.03 o 
   3   4  13        8.72       11.33      1.46 o 
   4   4  13        1.37        2.01      1.12 o 
   5   4  13        1.91        1.60      1.29 o 
   6   4  13        0.12       -1.69      1.21 o 
   1   5  13        3.87        1.98      1.74 o 
   2   5  13        0.46        0.39      0.98 o 
   3   5  13       95.26       99.00      2.99 o 
   4   5  13        0.18        0.05      1.03 o 
   5   5  13        0.77        1.26      1.25 o 
   0   6  13        0.10       -0.11      1.65 o 
   1   6  13       54.97       51.17      2.33 o 
   2   6  13        0.89       -0.57      0.98 o 
   3   6  13       33.67       37.71      2.15 o 
   4   6  13       20.54       27.30      2.75 o 
   1   7  13        4.79        2.91      1.34 o 
   2   7  13        8.52        8.85      1.51 o 
   3   7  13       52.52       58.80      2.74 o 
   0   8  13       16.34       32.22      4.45 o 
   1   8  13        0.21        0.81      1.45 o 
   0   0  14      170.69      185.21      7.70 o 
   1   0  14       94.51       94.28      9.51 o 
   2   0  14       27.46       19.54      2.47 o 
   3   0  14      212.54      227.18      6.13 o 
   4   0  14       31.00       28.26      2.92 o 
   5   0  14       70.87       72.22      4.06 o 
   1   1  14       38.01       36.41      2.11 o 
   2   1  14       24.24       25.81      1.90 o 
   3   1  14        1.14        1.26      1.15 o 
   4   1  14       28.78       29.97      2.06 o 
   5   1  14       34.67       46.92      2.47 o 
   0   2  14       18.20       12.73      2.09 o 
   1   2  14        0.01        1.24      1.14 o 
   2   2  14        3.69        5.15      1.23 o 
   3   2  14       44.29       35.98      2.65 o 
   4   2  14        2.18        2.72      1.27 o 
   5   2  14       10.58        7.60      1.64 o 
   1   3  14       19.21       22.39      1.81 o 
   2   3  14       11.60        7.57      1.35 o 
   3   3  14        5.05        7.08      1.37 o 
   4   3  14        2.37        3.59      1.33 o 
   0   4  14      112.72      109.37      5.38 o 
   1   4  14       11.52       17.14      1.67 o 
   2   4  14        0.67        1.48      1.13 o 
   3   4  14        0.36        0.12      1.14 o 
   4   4  14       24.63       27.20      2.06 o 
   1   5  14       16.15       23.97      1.93 o 
   2   5  14       40.73       42.50      2.68 o 
   3   5  14       18.28       23.63      1.90 o 
   0   6  14       16.89       12.50      2.25 o 
   1   6  14       29.73       28.67      2.06 o 
   2   6  14        9.04        6.99      1.41 o 
   1   1  15        0.84       -0.42      1.09 o 
   2   1  15        1.86        1.48      1.28 o 
   3   1  15       10.06        7.37      1.45 o 
   0   2  15        3.04       -0.52      1.50 o 
   1   2  15       39.65       42.68      2.37 o 
   2   2  15        1.80        1.13      1.22 o 
   1   3  15        1.09        0.66      1.36 o 
   2   3  15       56.21       56.15      2.66 o 
   0   4  15        1.78       -0.61      1.63 o 
                                                 
